# Supplementary material for: Cadmium Ecotoxic Effects on Embryonic Dmrt1 and Aromatase Expression in Chrysemys picta Turtles May Implicate Changes in DNA Methylation
Source: Genes (Basel). 2022 Jul 24;13(8):1318. doi: 10.3390/genes13081318 (PMC9331853; doi:10.3390/genes13081318)
Supplement: Supplementary file 1 [file genes-13-01318-s001.zip]

Archive with 1 entries (1 files):
- genes-1786513-SI.pdf
